# Supplementary material for: Taxonomic study of the genus Prorophora Ragonot, 1887 (Lepidoptera, Pyralidae, Phycitinae) in China, with description of a new species
Source: Zookeys. 2012 Apr 5;(180):41–51. doi: 10.3897/zookeys.180.2615 (PMC3332008; doi:10.3897/zookeys.180.2615)
Supplement: XML Treatment for Prorophora [file zookeys.180.2615-treatment1.xml]

<!DOCTYPE tp:taxon-treatment
  PUBLIC "-//TaxonX//DTD Taxonomic Treatment Publishing DTD v0 20100105//EN" "tax-treatment-NSO.dtd">
<tp:taxon-treatment xmlns:tp="http://www.plazi.org/taxpub"><tp:treatment-meta><mixed-citation publication-type="journal"><person-group><name><surname>Liu</surname><given-names>Jiayu</given-names></name><name><surname>Li</surname><given-names>Houhun</given-names></name></person-group><article-title>Taxonomic study of the genus 
                    <italic>Prorophora</italic> Ragonot, 1887 (Lepidoptera, Pyralidae, Phycitinae) in China, with description of a new species
                </article-title><source>Zookeys</source><day>5</day><month>4</month><year>2012</year><volume>2012</volume><issue>180</issue><fpage>41</fpage><lpage>51</lpage><pub-id pub-id-type="doi">10.3897/zookeys.180.2615</pub-id></mixed-citation></tp:treatment-meta><tp:nomenclature><tp:taxon-name>
                        <tp:taxon-name-part taxon-name-part-type="genus">Prorophora</tp:taxon-name-part>
                    <object-id xmlns:xlink="http://www.w3.org/1999/xlink" xlink:type="simple">http://species-id.net/wiki/Prorophora</object-id>
                    </tp:taxon-name><tp:taxon-authority>Ragonot, 1887</tp:taxon-authority><tp:nomenclature-citation-list><tp:nomenclature-citation><tp:taxon-name>Prorophora</tp:taxon-name><comment> Ragonot, 1887: 252. Type species: <italic><tp:taxon-name>Prorophora curvibasella</tp:taxon-name></italic> Ragonot, 1887, by monotypy.</comment></tp:nomenclature-citation><tp:nomenclature-citation><tp:taxon-name>Aproceratia</tp:taxon-name><comment> Amsel, 1950: 224. Type species: <italic><tp:taxon-name>Proceratia rhectogramma</tp:taxon-name></italic> Meyrick, 1937 (= <italic><tp:taxon-name>Myelois albunculella</tp:taxon-name></italic> Staudinger, 1879), by monotypy. Synonymised by <xref ref-type="bibr" rid="B12">Roesler (1973)</xref>.</comment></tp:nomenclature-citation><tp:nomenclature-citation><tp:taxon-name>Reisserempista</tp:taxon-name><comment> Roesler, 1970: 55. subgenus of <italic><tp:taxon-name>Prorophora</tp:taxon-name></italic> Type species: <italic><tp:taxon-name>Prorophora (Reisserempista) mongolica</tp:taxon-name></italic> Roesler, 1970, by monotypy.</comment></tp:nomenclature-citation></tp:nomenclature-citation-list></tp:nomenclature><tp:treatment-sec sec-type="Diagnosis"><title>Diagnosis.</title><p><italic><tp:taxon-name>Prorophora</tp:taxon-name></italic> is characterized by the frons with a distinct laterally compressed projection (<xref ref-type="fig" rid="F2">Fig. 2</xref>). It is similar to <italic><tp:taxon-name>Gymnancyla</tp:taxon-name></italic> Zeller, 1848, but can be distinguished by the following characters: the maxillary palp absent or discernible; the transtilla tiny thorn-shaped if present, the 8th sternum is rarely extended in the male genitalia; and the antrum usually sclerotized strongly in the female genitalia. In <italic><tp:taxon-name>Gymnancyla</tp:taxon-name></italic> Zeller, the maxillary palp is developed, reaching end of the second segment of the labial palp; the transtilla is usually triangular, the 8th sternum is distinctly extended in the male genitalia; and the antrum is inconspicuous or weakly sclerotized in the female genitalia.</p><p><bold>Distribution.</bold> Mongolia, Russia (Ural), Uzbekistan, Kazakhstan, Turkey, Iraq, Iran, Afghanistan, Pakistan, Lebanon, Palestine, Egypt, Sudan, Senegal and Sri Lanka. Newly recorded for China (Gansu, Inner Mongolia, Ningxia).<!--PageBreak--></p></tp:treatment-sec><tp:treatment-sec sec-type="Key to species of the genus"><title>Key to species of the genus</title><table-wrap content-type="key" position="anchor" orientation="portrait"><table><tbody><tr><td rowspan="1" colspan="1">1</td><td rowspan="1" colspan="1">Maxillary palp discernible</td><td rowspan="1" colspan="1">2</td></tr><tr><td rowspan="1" colspan="1">–</td><td rowspan="1" colspan="1">Maxillary palp absent (subgenus <italic><tp:taxon-name>Prorophora</tp:taxon-name></italic>)</td><td rowspan="1" colspan="1">8</td></tr><tr><td rowspan="1" colspan="1">2</td><td rowspan="1" colspan="1">Male antennal segments 3−9 curved; female antrum with scent scale tuft posterolaterally(subgenus <italic><tp:taxon-name>Reisserempista</tp:taxon-name></italic>)</td><td rowspan="1" colspan="1">3</td></tr><tr><td rowspan="1" colspan="1">–</td><td rowspan="1" colspan="1">Male antennal segments 3−9 not curved; female antrum without scent scale tuft posterolaterally (subgenus <italic><tp:taxon-name>Aproceratia</tp:taxon-name></italic>)</td><td rowspan="1" colspan="1">4</td></tr><tr><td rowspan="1" colspan="1">3</td><td rowspan="1" colspan="1">Valva with one sclerotized band extending from below base of costa to about 2/3 of ventral margin; signum extending from entrance to posterior 1/3 of corpus bursae (<xref ref-type="fig" rid="F3">Figs 6</xref>, <xref ref-type="fig" rid="F4">9</xref>)</td><td rowspan="1" colspan="1"><italic><tp:taxon-name>Prorophora (Reisserempista) binacantha</tp:taxon-name></italic> sp. n.</td></tr><tr><td rowspan="1" colspan="1">–</td><td rowspan="1" colspan="1">Valva without sclerotized band; signum being a small sclerotized subrounded plate (Roesler, 1973: fig. 25) (<xref ref-type="fig" rid="F3">Figs 7</xref>, <xref ref-type="fig" rid="F4">10</xref>)</td><td rowspan="1" colspan="1"><italic><tp:taxon-name>Prorophora (Reisserempista) mongolica</tp:taxon-name></italic></td></tr><tr><td rowspan="1" colspan="1">4</td><td rowspan="1" colspan="1">Costa 2/3 length of valva; corpus bursae with one or two sclerotized plates at entrance</td><td rowspan="1" colspan="1">5</td></tr><tr><td rowspan="1" colspan="1">–</td><td rowspan="1" colspan="1">Costa about as long as valva; corpus bursae without plate at entrance</td><td rowspan="1" colspan="1">7</td></tr><tr><td rowspan="1" colspan="1">5</td><td rowspan="1" colspan="1">Gnathos with lateral arms widening from base to apex</td><td rowspan="1" colspan="1">6</td></tr><tr><td rowspan="1" colspan="1">–</td><td rowspan="1" colspan="1">Gnathos with lateral arms widening in posterior half (Falkovitsch, 1999: fig. 8)</td><td rowspan="1" colspan="1"><italic><tp:taxon-name>Prorophora (Aproceratia) halothamni</tp:taxon-name></italic></td></tr><tr><td rowspan="1" colspan="1">6</td><td rowspan="1" colspan="1">Phallus with one cornutus, transtilla absent; corpus bursae with two sclerotized plates at entrance (Roesler, 1973: fig. 21)</td><td rowspan="1" colspan="1"><italic><tp:taxon-name>Prorophora (Aproceratia) albunculella</tp:taxon-name></italic></td></tr><tr><td rowspan="1" colspan="1">–</td><td rowspan="1" colspan="1">Phallus with five cornuti, transtilla membranous; corpus bursae with one sclerotized plate at entrance (Roesler, 1973: fig. 22)</td><td rowspan="1" colspan="1"><italic><tp:taxon-name>Prorophora (Aproceratia) eberti</tp:taxon-name></italic></td></tr><tr><td rowspan="1" colspan="1">7</td><td rowspan="1" colspan="1">Costa furcate at apex, valva without sclerotized band; antrum longer than wide, apophyses anteriores longer than apophyses posteriores (Roesler, 1973: fig. 23)</td><td rowspan="1" colspan="1"><italic><tp:taxon-name>Prorophora (Aproceratia) afghanella</tp:taxon-name></italic></td></tr><tr><td rowspan="1" colspan="1">–</td><td rowspan="1" colspan="1">Costa acuate at apex, valva with one sclerotized band extending from below base of costa to near end of ventral margin; antrum as long as wide, apophyses anteriores shorter than apophyses posteriores (Roesler, 1973: fig. 24)</td><td rowspan="1" colspan="1"><italic><tp:taxon-name>Prorophora (Aproceratia) senganella</tp:taxon-name></italic></td></tr><tr><td rowspan="1" colspan="1">8</td><td rowspan="1" colspan="1">Forewing with an obvious longitudinal white stripe</td><td rowspan="1" colspan="1">9</td></tr><tr><td rowspan="1" colspan="1">–</td><td rowspan="1" colspan="1">Forewing without obvious longitudinal white stripe</td><td rowspan="1" colspan="1">10</td></tr><tr><td rowspan="1" colspan="1">9</td><td rowspan="1" colspan="1">Forewing with a white stripe extending from middle of upper margin of cell to termen (Hampson, 1912: pl. G, fig. 34)</td><td rowspan="1" colspan="1"><italic><tp:taxon-name>Prorophora (Prorophora) dialeuca</tp:taxon-name></italic></td></tr><tr><td rowspan="1" colspan="1">–</td><td rowspan="1" colspan="1">Forewing with a wide white stripe extending from base to postmedian line along costal margin (Marion, 1957: pl. 1, fig. 5)</td><td rowspan="1" colspan="1"><italic><tp:taxon-name>Prorophora (Prorophora) grisealella</tp:taxon-name></italic></td></tr><tr><td rowspan="1" colspan="1">10</td><td rowspan="1" colspan="1">Phallus without, or with one cornutus</td><td rowspan="1" colspan="1">11</td></tr><tr><td rowspan="1" colspan="1">–</td><td rowspan="1" colspan="1">Phallus with more than two cornuti</td><td rowspan="1" colspan="1">12</td></tr><tr><td rowspan="1" colspan="1">11</td><td rowspan="1" colspan="1">Culcita one pair, sacculus straight at apex; signum hemispheroidal, with a sclerotized plate at entrance of corpus bursae (Roesler, 1973: fig. 19) (<xref ref-type="fig" rid="F2">Figs 5</xref>, <xref ref-type="fig" rid="F3">8</xref>, <xref ref-type="fig" rid="F4">11</xref>)</td><td rowspan="1" colspan="1"><italic><tp:taxon-name>Prorophora (Prorophora) albidogilvella</tp:taxon-name></italic></td></tr><tr><td rowspan="1" colspan="1">–</td><td rowspan="1" colspan="1">Culcita absent, sacculus acuate at apex; signum ovate, without sclerotized plate at entrance of corpus bursae (Roesler, 1973: fig. 18)</td><td rowspan="1" colspan="1"><italic><tp:taxon-name>Prorophora (Prorophora) curvibasella</tp:taxon-name></italic></td></tr><tr><td rowspan="1" colspan="1">12</td><td rowspan="1" colspan="1">Phallus with two cornuti (Roesler, 1973: fig. 20)</td><td rowspan="1" colspan="1"><italic><tp:taxon-name>Prorophora (Prorophora) sacculicornella</tp:taxon-name></italic> Roesler</td></tr><tr><td rowspan="1" colspan="1">–</td><td rowspan="1" colspan="1">Phallus with three to five cornuti (Asselbergs, 2004: fig. 7)</td><td rowspan="1" colspan="1"><italic><tp:taxon-name>Prorophora (Prorophora) kazachstaniella</tp:taxon-name></italic></td></tr></tbody></table></table-wrap></tp:treatment-sec><tp:treatment-sec><!--Section generated to contain objects referenced in tp:taxon-treatment.--><fig id="F2" position="float" orientation="portrait"><label>Figures 2–5.</label><caption><p>Adults of <italic><tp:taxon-name>Prorophora</tp:taxon-name></italic> spp. <bold>2</bold> Headof <italic><tp:taxon-name>Prorophora (Reisserempista) binacantha</tp:taxon-name></italic> sp. n. (lateral view), paratype, male <bold>3</bold> <italic><tp:taxon-name>Prorophora (Reisserempista) binacantha</tp:taxon-name></italic> sp. n., holotype, male <bold>4</bold> <italic><tp:taxon-name>Prorophora (Reisserempista) mongolica</tp:taxon-name></italic>, male<bold>5</bold> <italic><tp:taxon-name>Prorophora (Prorophora) albidogilvella</tp:taxon-name></italic>, female.</p></caption><graphic xmlns:xlink="http://www.w3.org/1999/xlink" xlink:href="ZooKeys-180-041-g002.jpg" position="float" orientation="portrait" xlink:type="simple"/></fig><fig id="F3" position="float" orientation="portrait"><label>Figures 6–8.</label><caption><p>Male genitalia of <italic><tp:taxon-name>Prorophora</tp:taxon-name></italic> spp. <bold>6</bold> <italic><tp:taxon-name>Prorophora (Reisserempista) binacantha</tp:taxon-name></italic> sp. n., paratype, slide No. LJY09037 <bold>7</bold> <italic><tp:taxon-name>Prorophora (Reisserempista) mongolica</tp:taxon-name></italic>, slide No. LJY10022 <bold>8</bold> <italic><tp:taxon-name>Prorophora (Prorophora) albidogilvella</tp:taxon-name></italic>, slide No. LJY09075 <bold>6a–8a</bold> 8th abdominal segment and culcita.</p></caption><graphic xmlns:xlink="http://www.w3.org/1999/xlink" xlink:href="ZooKeys-180-041-g003.jpg" position="float" orientation="portrait" xlink:type="simple"/></fig><fig id="F4" position="float" orientation="portrait"><label>Figures 9–11.</label><caption><p>Female genitalia of <italic><tp:taxon-name>Prorophora</tp:taxon-name></italic> spp. <bold>9</bold> <italic><tp:taxon-name>Prorophora (Reisserempista) binacantha</tp:taxon-name></italic> sp. n., paratype, slide No. LJY10289 <bold>10</bold> <italic><tp:taxon-name>Prorophora (Reisserempista) mongolica</tp:taxon-name></italic>, slide No. LJY10018 <bold>11</bold> <italic><tp:taxon-name>Prorophora (Prorophora) albidogilvella</tp:taxon-name></italic>, slide No. LJY11081.</p></caption><graphic xmlns:xlink="http://www.w3.org/1999/xlink" xlink:href="ZooKeys-180-041-g004.jpg" position="float" orientation="portrait" xlink:type="simple"/></fig></tp:treatment-sec><ref-list><ref id="B12"><mixed-citation xmlns:xlink="http://www.w3.org/1999/xlink" xlink:type="simple"><person-group><name name-style="western"><surname>Roesler</surname><given-names>RU</given-names></name></person-group> (<year>1973</year>)<source> Phycitinae. Trifine Acrobasiina. In: Amsel HG, Gregor F, Reisser H (Eds) Microlepidoptera Palaearctica 4 (1−2). Georg Fromme &amp; Co., Wien, Part 1: i–xvi, 752pp, Part 2: 137pp, pls. 1–170.</source><!--PageBreak--></mixed-citation></ref></ref-list></tp:taxon-treatment>
