# Supplementary material for: Taxonomic study of the genus Prorophora Ragonot, 1887 (Lepidoptera, Pyralidae, Phycitinae) in China, with description of a new species
Source: Zookeys. 2012 Apr 5;(180):41–51. doi: 10.3897/zookeys.180.2615 (PMC3332008; doi:10.3897/zookeys.180.2615)
Supplement: XML Treatment for Reisserempista [file zookeys.180.2615-treatment2.xml]

<!DOCTYPE tp:taxon-treatment
  PUBLIC "-//TaxonX//DTD Taxonomic Treatment Publishing DTD v0 20100105//EN" "tax-treatment-NSO.dtd">
<tp:taxon-treatment xmlns:tp="http://www.plazi.org/taxpub"><tp:treatment-meta><mixed-citation publication-type="journal"><person-group><name><surname>Liu</surname><given-names>Jiayu</given-names></name><name><surname>Li</surname><given-names>Houhun</given-names></name></person-group><article-title>Taxonomic study of the genus 
                    <italic>Prorophora</italic> Ragonot, 1887 (Lepidoptera, Pyralidae, Phycitinae) in China, with description of a new species
                </article-title><source>Zookeys</source><day>5</day><month>4</month><year>2012</year><volume>2012</volume><issue>180</issue><fpage>41</fpage><lpage>51</lpage><pub-id pub-id-type="doi">10.3897/zookeys.180.2615</pub-id></mixed-citation></tp:treatment-meta><tp:nomenclature><label>Subgenus</label><tp:taxon-name>
                        <tp:taxon-name-part taxon-name-part-type="genus">Reisserempista</tp:taxon-name-part>
                    </tp:taxon-name><tp:taxon-authority>Roesler, 1970</tp:taxon-authority></tp:nomenclature><tp:treatment-sec sec-type="Diagnostic characters"><title>Diagnostic characters.</title><p>Maxillary palp present. Male antenna with basal 3−9 flagellomeres curved, flagellomeres 5−9 each with one thorn on dorsal surface; culcita absent. Female antrum with a pair of scent scale tufts posterolaterally(shed easily), accessory sac present.</p></tp:treatment-sec></tp:taxon-treatment>
