# Supplementary material for: Taxonomic study of the genus Prorophora Ragonot, 1887 (Lepidoptera, Pyralidae, Phycitinae) in China, with description of a new species
Source: Zookeys. 2012 Apr 5;(180):41–51. doi: 10.3897/zookeys.180.2615 (PMC3332008; doi:10.3897/zookeys.180.2615)
Supplement: XML Treatment for Prorophora (Reisserempista) binacantha [file zookeys.180.2615-treatment3.xml]

<!DOCTYPE tp:taxon-treatment
  PUBLIC "-//TaxonX//DTD Taxonomic Treatment Publishing DTD v0 20100105//EN" "tax-treatment-NSO.dtd">
<tp:taxon-treatment xmlns:tp="http://www.plazi.org/taxpub"><tp:treatment-meta><mixed-citation publication-type="journal"><person-group><name><surname>Liu</surname><given-names>Jiayu</given-names></name><name><surname>Li</surname><given-names>Houhun</given-names></name></person-group><article-title>Taxonomic study of the genus 
                    <italic>Prorophora</italic> Ragonot, 1887 (Lepidoptera, Pyralidae, Phycitinae) in China, with description of a new species
                </article-title><source>Zookeys</source><day>5</day><month>4</month><year>2012</year><volume>2012</volume><issue>180</issue><fpage>41</fpage><lpage>51</lpage><pub-id pub-id-type="doi">10.3897/zookeys.180.2615</pub-id></mixed-citation></tp:treatment-meta><tp:nomenclature><tp:taxon-name>
                        <tp:taxon-name-part taxon-name-part-type="genus">Prorophora</tp:taxon-name-part>
                        <tp:taxon-name-part taxon-name-part-type="subgenus"> (Reisserempista) </tp:taxon-name-part>
                        <tp:taxon-name-part taxon-name-part-type="species">binacantha</tp:taxon-name-part>
                    <object-id xmlns:xlink="http://www.w3.org/1999/xlink" xlink:type="simple">urn:lsid:zoobank.org:act:1DC86CF1-34DC-444A-B50F-AB36D78A6101</object-id>
                    <object-id xmlns:xlink="http://www.w3.org/1999/xlink" xlink:type="simple">http://species-id.net/wiki/Prorophora_binacantha</object-id>
                    </tp:taxon-name><tp:taxon-status xmlns:xlink="http://www.w3.org/1999/xlink" xlink:type="simple">sp. n.</tp:taxon-status><xref ref-type="fig" rid="F1">Figs 1</xref><xref ref-type="fig" rid="F2">–3</xref><xref ref-type="fig" rid="F3"> 6</xref><xref ref-type="fig" rid="F4"> 9</xref></tp:nomenclature><tp:treatment-sec sec-type="Type material"><title>Type material.</title><p>Holotype ♂ – <bold>China, Inner Mongolia Autonomous Region:</bold> Mt. Helan (<named-content xmlns:xlink="http://www.w3.org/1999/xlink" content-type="dwc:verbatimCoordinates" xlink:type="simple">38.8°N, 105.7°E</named-content>), Alxa Zuoqi, 1683 m, 29.VII.2010, coll. Hongxia Liu and Zhiwei Zhang. Paratypes: 1 ♂, 1 ♀, Erenhot (<named-content xmlns:xlink="http://www.w3.org/1999/xlink" content-type="dwc:verbatimCoordinates" xlink:type="simple">43.6°N, 112.0°E</named-content>), 960 m, 02.VIII.2002, coll. Zhiqiang Li and Dandan Zhang, genitalia slide nos. LJY10019 ♂, LJY10289 ♀; 1 ♂, 1 ♀, Buyant (<named-content xmlns:xlink="http://www.w3.org/1999/xlink" content-type="dwc:verbatimCoordinates" xlink:type="simple">41.8°N, 107.0°E</named-content>), Urad Houqi, 1075 m, 17.VIII.2006, coll. Zhiwei Zhang, genitalia slide nos. LJY10292 ♂, LJY11034 ♀; 30 ♂♂, 15 ♀♀, Mt. Helan (<named-content xmlns:xlink="http://www.w3.org/1999/xlink" content-type="dwc:verbatimCoordinates" xlink:type="simple">38.8°N, 105.7°E</named-content>), Alxa Zuoqi, 1683−1836 m, 29.VII.−03.VIII.2010, coll. Hongxia Liu and Zhiwei Zhang, genitalia slide nos. LJY10658 ♂, LJY11031 ♂, LJY11028 ♀; <bold>Ningxia Hui Autonomous Region:</bold> 1 ♂, Yinchuan (<named-content xmlns:xlink="http://www.w3.org/1999/xlink" content-type="dwc:verbatimCoordinates" xlink:type="simple">38.4°N, 106.2°E</named-content>), VI.1986, genitalia slide no. LJY10028 ♂; 5 ♂♂, Suyukou (<named-content xmlns:xlink="http://www.w3.org/1999/xlink" content-type="dwc:verbatimCoordinates" xlink:type="simple">38.7°N, 105.9°E</named-content>), Mt. Helan, 2000 m, 10.VIII.2005−09.VIII.2006, coll. Xinpu Wang, Feng Yang and Qi He, genitalia slide nos. LJY09037 ♂, LJY09065 ♂, LJY10195, ♂.</p></tp:treatment-sec><tp:treatment-sec sec-type="Diagnosis"><title>Diagnosis.</title><p>This species is similar to <italic><tp:taxon-name>Prorophora (Reisserempista) mongolica</tp:taxon-name></italic> Roesler, 1970, but can be distinguished by the following characters: the forewing dark brown along veins between antemedian and postmedian lines; in the male genitalia, the valva with one spine at ventral 2/3, and the phallus with 3−5 cornuti; in the female genitalia, the elongate signum extending from the entrance to posterior 1/3 of the corpus bursae. In <italic><tp:taxon-name>Prorophora (Reisserempista) mongolica</tp:taxon-name></italic>, the forewing is yellowish brown along veins between antemedian and postmedian lines; the valva lacks the ventral spine, and the phallus has<!--PageBreak--> two cornuti; the signum is a small sclerotized subrounded plate, located in posterior 1/4 of the corpus bursae.</p></tp:treatment-sec><tp:treatment-sec sec-type="Description"><title>Description.</title><p>Adult (<xref ref-type="fig" rid="F1">Figs 1</xref>, <xref ref-type="fig" rid="F2">2, 3</xref>) with wingspan 16.0−19.0 mm. Vertex greyish white, with two longitudinal short black stripes. Antennal scape greyish brown to dark brown, 2.5−3.0 times as long as wide; flagellum dorsally greyish white ringed with yellowish brown, ventrally overall yellowish brown; dense cilia on ventral surface as long as wide of flagellum. Labial palp with first and second segments greyish white, mixed with brown and dark brown; third segment dark brown, about 1/3 length of second. Proboscis yellowish brown, greyish white at base. Patagium, thorax and tegula greyish white mixed with dark brown. Forewing: venation (<xref ref-type="fig" rid="F1">Fig. 1</xref>); ground coloration pale greyish brown, dark brown along veins between antemedian and postmedian lines; antemedian line greyish white, extending from costal 1/3 to dorsal 2/5, obliquely straight, edged with a broad dark brown band along inner side posteriorly, with a thin dark brown band along outer side anteriorly; discocellular stigmata brownish black, <!--PageBreak-->clearly separated; postmedian line greyish white, curved slightly inward at middle, edged with a broad dark brown band along inner side, with a thin yellowish brown band along outer side; termen pale dark brown; cilia greyish white. Hindwing greyish brown, outer margin dark brown; cilia greyish white. Legs with femura and tibiae greyish white, mixed with black; tarsi dark brown, mixed greyish white, ringed with greyish white at apex of each tarsomere. Abdomen pale yellow to yellowish brown dorsally, grayish white ventrally, mixed with dark brown.</p><fig id="F1" position="float" orientation="portrait"><label>Figure 1.</label><caption><p>Wing venation. <italic><tp:taxon-name>Prorophora (Reisserempista) binacantha</tp:taxon-name></italic> sp. n., paratype, slide No. LJY10292W.</p></caption><graphic xmlns:xlink="http://www.w3.org/1999/xlink" xlink:href="ZooKeys-180-041-g001.jpg" position="float" orientation="portrait" xlink:type="simple"/></fig><fig id="F2" position="float" orientation="portrait"><label>Figures 2–5.</label><caption><p>Adults of <italic><tp:taxon-name>Prorophora</tp:taxon-name></italic> spp. <bold>2</bold> Headof <italic><tp:taxon-name>Prorophora (Reisserempista) binacantha</tp:taxon-name></italic> sp. n. (lateral view), paratype, male <bold>3</bold> <italic><tp:taxon-name>Prorophora (Reisserempista) binacantha</tp:taxon-name></italic> sp. n., holotype, male <bold>4</bold> <italic><tp:taxon-name>Prorophora (Reisserempista) mongolica</tp:taxon-name></italic>, male<bold>5</bold> <italic><tp:taxon-name>Prorophora (Prorophora) albidogilvella</tp:taxon-name></italic>, female.</p></caption><graphic xmlns:xlink="http://www.w3.org/1999/xlink" xlink:href="ZooKeys-180-041-g002.jpg" position="float" orientation="portrait" xlink:type="simple"/></fig><p><bold>Male genitalia</bold> (<xref ref-type="fig" rid="F3">Fig. 6</xref>). Uncus broad tongue-shaped, wide at base, narrowed slightly toward blunt apex, length 1.2−1.5 times basal width. Gnathos about half length of uncus. Transtilla present as a pair of sclerotized tiny plates. Valva with dorsal and ventral margins nearly parallel, utmost width about 1/5 length; sclerotized band extending from below base of costa to about ventral 2/3, then produced to a strong free apical spine. Costa slightly exceeding end of valva, produced to a small down-curved apical spine. Clasper as long as gnathos, covered with sparse fine setae, ear-shaped, dentate along outer margin; sacculus slender, about 2/5 length of valva. Vinculum longer than 3/5 length of valva, rounded anteriorly. Juxta trapezium-shaped; anterolateral side extending outward, gradually sharpened, curved backward. Phallus stout, obviously shorter<!--PageBreak--> than valva, almost full of sclerotized thorns; cornuti composed of 3−5 sclerotized unequally lengthened thorns, placed medially, longest one about 1/4 length of phallus.</p><fig id="F3" position="float" orientation="portrait"><label>Figures 6–8.</label><caption><p>Male genitalia of <italic><tp:taxon-name>Prorophora</tp:taxon-name></italic> spp. <bold>6</bold> <italic><tp:taxon-name>Prorophora (Reisserempista) binacantha</tp:taxon-name></italic> sp. n., paratype, slide No. LJY09037 <bold>7</bold> <italic><tp:taxon-name>Prorophora (Reisserempista) mongolica</tp:taxon-name></italic>, slide No. LJY10022 <bold>8</bold> <italic><tp:taxon-name>Prorophora (Prorophora) albidogilvella</tp:taxon-name></italic>, slide No. LJY09075 <bold>6a–8a</bold> 8th abdominal segment and culcita.</p></caption><graphic xmlns:xlink="http://www.w3.org/1999/xlink" xlink:href="ZooKeys-180-041-g003.jpg" position="float" orientation="portrait" xlink:type="simple"/></fig><p><bold>Female genitalia</bold> (<xref ref-type="fig" rid="F4">Fig. 9</xref>). Papillae anales subtriangular, round posteriorly. Apophyses anteriores slightly shorter than apophyses posteriores. Antrum nearly as wide as eighth tergum, about twice as long as wide, parallel sided, concave medially on posterior margin. Ductus bursae straight, as wide as antrum, about 2/3 length of antrum. Corpus bursae ovate, membranous, about twice as long as antrum; signum being a sclerotized <!--PageBreak-->elongate plate with dense thorns, extending from entrance to posterior 1/3 of corpus bursae, narrowing gradually; accessory sac arising from posterior 1/3 of corpus bursae, with a few scattered thorns basally; ductus seminalis from posterior end of accessory sac.</p><fig id="F4" position="float" orientation="portrait"><label>Figures 9–11.</label><caption><p>Female genitalia of <italic><tp:taxon-name>Prorophora</tp:taxon-name></italic> spp. <bold>9</bold> <italic><tp:taxon-name>Prorophora (Reisserempista) binacantha</tp:taxon-name></italic> sp. n., paratype, slide No. LJY10289 <bold>10</bold> <italic><tp:taxon-name>Prorophora (Reisserempista) mongolica</tp:taxon-name></italic>, slide No. LJY10018 <bold>11</bold> <italic><tp:taxon-name>Prorophora (Prorophora) albidogilvella</tp:taxon-name></italic>, slide No. LJY11081.</p></caption><graphic xmlns:xlink="http://www.w3.org/1999/xlink" xlink:href="ZooKeys-180-041-g004.jpg" position="float" orientation="portrait" xlink:type="simple"/></fig></tp:treatment-sec><tp:treatment-sec sec-type="Distribution"><title>Distribution.</title><p> China (Inner Mongolia, Ningxia).</p></tp:treatment-sec><tp:treatment-sec sec-type="Etymology"><title>Etymology.</title><p> The specific name is derived from the Latin prefix <italic>bin</italic>-(= two, double), and <italic>acanthus</italic> (= spinous), referring to the valva having an apical spine on the costa and a strong free apical spine on the ventral margin.</p></tp:treatment-sec></tp:taxon-treatment>
