# Supplementary material for: Taxonomic study of the genus Prorophora Ragonot, 1887 (Lepidoptera, Pyralidae, Phycitinae) in China, with description of a new species
Source: Zookeys. 2012 Apr 5;(180):41–51. doi: 10.3897/zookeys.180.2615 (PMC3332008; doi:10.3897/zookeys.180.2615)
Supplement: XML Treatment for Prorophora (Prorophora) albidogilvella [file zookeys.180.2615-treatment6.xml]

<!DOCTYPE tp:taxon-treatment
  PUBLIC "-//TaxonX//DTD Taxonomic Treatment Publishing DTD v0 20100105//EN" "tax-treatment-NSO.dtd">
<tp:taxon-treatment xmlns:tp="http://www.plazi.org/taxpub"><tp:treatment-meta><mixed-citation publication-type="journal"><person-group><name><surname>Liu</surname><given-names>Jiayu</given-names></name><name><surname>Li</surname><given-names>Houhun</given-names></name></person-group><article-title>Taxonomic study of the genus 
                    <italic>Prorophora</italic> Ragonot, 1887 (Lepidoptera, Pyralidae, Phycitinae) in China, with description of a new species
                </article-title><source>Zookeys</source><day>5</day><month>4</month><year>2012</year><volume>2012</volume><issue>180</issue><fpage>41</fpage><lpage>51</lpage><pub-id pub-id-type="doi">10.3897/zookeys.180.2615</pub-id></mixed-citation></tp:treatment-meta><tp:nomenclature><tp:taxon-name>
                        <tp:taxon-name-part taxon-name-part-type="genus">Prorophora</tp:taxon-name-part>
                        <tp:taxon-name-part taxon-name-part-type="subgenus"> (Prorophora) </tp:taxon-name-part>
                        <tp:taxon-name-part taxon-name-part-type="species">albidogilvella</tp:taxon-name-part>
                    <object-id xmlns:xlink="http://www.w3.org/1999/xlink" xlink:type="simple">http://species-id.net/wiki/Prorophora_albidogilvella</object-id>
                    </tp:taxon-name><tp:taxon-authority>Roesler, 1970</tp:taxon-authority><xref ref-type="fig" rid="F2">Figs 5</xref><xref ref-type="fig" rid="F3">8</xref><xref ref-type="fig" rid="F4">11</xref><tp:nomenclature-citation-list><tp:nomenclature-citation><tp:taxon-name>Prorophora albidogilvella</tp:taxon-name><comment> Roesler, 1970: 50. [Holotype: ♂, Gobi Altaj aimak, Mongolia, deposited in Hungarian National Museum, Budapest, Hungary].</comment></tp:nomenclature-citation><tp:nomenclature-citation><tp:taxon-name>Prorophora (Prorophora) albidogilvella</tp:taxon-name><comment> Roesler, 1970: Roesler, 1973: 65; Roesler, 1987: 394.</comment></tp:nomenclature-citation></tp:nomenclature-citation-list></tp:nomenclature><tp:treatment-sec sec-type="Material examined"><title>Material examined.</title><p> <bold>China, Inner Mongolia Autonomous Region:</bold> 1 ♂, 4 ♀♀, Ejin Qi (<named-content xmlns:xlink="http://www.w3.org/1999/xlink" content-type="dwc:verbatimCoordinates" xlink:type="simple">41.9°N, 101°E</named-content>), 927 m, 17−18.VII.2006, coll. Xinpu Wang and Xiangfeng Shi; <bold>Gansu Province:</bold> 1 ♂, Minqin County (<named-content xmlns:xlink="http://www.w3.org/1999/xlink" content-type="dwc:verbatimCoordinates" xlink:type="simple">38.6°N, 103.0°E</named-content>), 1343 m, 26.VII.2006, coll. Xinpu Wang and Xiangfeng Shi. (genitalia slide nos. LJY09075 ♂; LJY11074 ♀; LJY11081 ♀).</p></tp:treatment-sec><tp:treatment-sec sec-type="Diagnosis"><title>Diagnosis.</title><p>Adult (<xref ref-type="fig" rid="F2">Fig. 5</xref>) with wingspan 15.0−18.0 mm. This species is conspicuously different from its congeners by the costa distally thornlike and separated from the valva, and the apex-straight sacculus with a dorsoapical spine in the male genitalia <!--PageBreak-->(<xref ref-type="fig" rid="F3">Fig. 8</xref>); and by the ductus bursae curved in S shape distally, and having a sclerotized ring-shaped plate at the entrance of the corpus bursae which is covered with pyramidlike thorns on inner surface in the female genitalia (<xref ref-type="fig" rid="F4">Fig. 11</xref>).</p></tp:treatment-sec><tp:treatment-sec sec-type="Distribution"><title>Distribution.</title><p> China (Inner Mongolia Autonomous Region, Gansu); Mongolia.</p></tp:treatment-sec><tp:treatment-sec><!--Section generated to contain objects referenced in tp:taxon-treatment.--><fig id="F2" position="float" orientation="portrait"><label>Figures 2–5.</label><caption><p>Adults of <italic><tp:taxon-name>Prorophora</tp:taxon-name></italic> spp. <bold>2</bold> Headof <italic><tp:taxon-name>Prorophora (Reisserempista) binacantha</tp:taxon-name></italic> sp. n. (lateral view), paratype, male <bold>3</bold> <italic><tp:taxon-name>Prorophora (Reisserempista) binacantha</tp:taxon-name></italic> sp. n., holotype, male <bold>4</bold> <italic><tp:taxon-name>Prorophora (Reisserempista) mongolica</tp:taxon-name></italic>, male<bold>5</bold> <italic><tp:taxon-name>Prorophora (Prorophora) albidogilvella</tp:taxon-name></italic>, female.</p></caption><graphic xmlns:xlink="http://www.w3.org/1999/xlink" xlink:href="ZooKeys-180-041-g002.jpg" position="float" orientation="portrait" xlink:type="simple"/></fig><fig id="F3" position="float" orientation="portrait"><label>Figures 6–8.</label><caption><p>Male genitalia of <italic><tp:taxon-name>Prorophora</tp:taxon-name></italic> spp. <bold>6</bold> <italic><tp:taxon-name>Prorophora (Reisserempista) binacantha</tp:taxon-name></italic> sp. n., paratype, slide No. LJY09037 <bold>7</bold> <italic><tp:taxon-name>Prorophora (Reisserempista) mongolica</tp:taxon-name></italic>, slide No. LJY10022 <bold>8</bold> <italic><tp:taxon-name>Prorophora (Prorophora) albidogilvella</tp:taxon-name></italic>, slide No. LJY09075 <bold>6a–8a</bold> 8th abdominal segment and culcita.</p></caption><graphic xmlns:xlink="http://www.w3.org/1999/xlink" xlink:href="ZooKeys-180-041-g003.jpg" position="float" orientation="portrait" xlink:type="simple"/></fig><fig id="F4" position="float" orientation="portrait"><label>Figures 9–11.</label><caption><p>Female genitalia of <italic><tp:taxon-name>Prorophora</tp:taxon-name></italic> spp. <bold>9</bold> <italic><tp:taxon-name>Prorophora (Reisserempista) binacantha</tp:taxon-name></italic> sp. n., paratype, slide No. LJY10289 <bold>10</bold> <italic><tp:taxon-name>Prorophora (Reisserempista) mongolica</tp:taxon-name></italic>, slide No. LJY10018 <bold>11</bold> <italic><tp:taxon-name>Prorophora (Prorophora) albidogilvella</tp:taxon-name></italic>, slide No. LJY11081.</p></caption><graphic xmlns:xlink="http://www.w3.org/1999/xlink" xlink:href="ZooKeys-180-041-g004.jpg" position="float" orientation="portrait" xlink:type="simple"/></fig></tp:treatment-sec></tp:taxon-treatment>
